# Supplementary material for: Parametric Anatomical Modeling: a method for modeling the anatomical layout of neurons and their projections
Source: Front Neuroanat. 2014 Sep 15;8:91. doi: 10.3389/fnana.2014.00091 (PMC4164034; doi:10.3389/fnana.2014.00091)
Supplement: Supplementary file 1 [file DataSheet1.ZIP]

Archive with 63 entries (52 files):
- hippocampus_pam/hippocampus.py
- hippocampus_pam/hippocampus_connections_demo.blend
- pam/__init__.py
- pam/__pycache__/
- pam/__pycache__/__init__.cpython-33.pyc
- pam/__pycache__/config.cpython-33.pyc
- pam/__pycache__/gui.cpython-33.pyc
- pam/__pycache__/helper.cpython-33.pyc
- pam/__pycache__/model.cpython-33.pyc
- pam/__pycache__/pam.cpython-33.pyc
- pam/__pycache__/pam_vis.cpython-33.pyc
- pam/analyse.pyc
- pam/config.py
- pam/const.py
- pam/CreateLayers.py
- pam/export/
- pam/export/__init__.py
- pam/export/__pycache__/
- pam/export/__pycache__/__init__.cpython-33.pyc
- pam/export/__pycache__/csv.cpython-33.pyc
- pam/export/__pycache__/to_csv.cpython-33.pyc
- pam/export/to_csv.py
- pam/gui.py
- pam/helper.py
- pam/kernel/
- pam/kernel/__init__.py
- pam/kernel/__pycache__/
- pam/kernel/__pycache__/__init__.cpython-33.pyc
- pam/kernel/__pycache__/gauss_2d.cpython-33.pyc
- pam/kernel/gauss_2d.py
- pam/model.py
- pam/pam.py
- pam/pam.pyc
- pam/pam_vis.py
- pam/testing/
- pam/testing/__init__.py
- pam/testing/__pycache__/
- pam/testing/__pycache__/__init__.cpython-33.pyc
- pam/testing/__pycache__/sk.cpython-33.pyc
- pam/testing/sk.py
- pam/tools/
- pam/tools/__init__.py
- pam/tools/__pycache__/
- pam/tools/__pycache__/__init__.cpython-33.pyc
- pam/tools/__pycache__/colorscheme.cpython-33.pyc
- pam/tools/__pycache__/measure.cpython-33.pyc
- pam/tools/__pycache__/visual.cpython-33.pyc
- pam/tools/colorscheme.py
- pam/tools/measure.py
- pam/tools/visual.py
- pam/utils/
- pam/utils/__init__.py
- pam/utils/__pycache__/
- pam/utils/__pycache__/__init__.cpython-33.pyc
- pam/utils/__pycache__/log.cpython-33.pyc
- pam/utils/__pycache__/profile.cpython-33.pyc
- pam/utils/log.py
- pam/utils/profile.py
- pam2nest/importer.py
- pam2nest/nest_vis.py
- pam2nest/pam2nest.py
- Readme.txt
- hippocampus_nest/hippocampus.py
