# Supplementary material for: Parametric Anatomical Modeling: a method for modeling the anatomical layout of neurons and their projections
Source: Front Neuroanat. 2014 Sep 15;8:91. doi: 10.3389/fnana.2014.00091 (PMC4164034; doi:10.3389/fnana.2014.00091)
Supplement: Supplementary file 1 [file DataSheet1.ZIP › pam/config.py]

# TODO(SK): missing module docstring

# config files with many hard-coded variables, used in
# in other parts of PAM, primarily in pam.py

# some key-values for the mapping-procedure
MAP_euclid = 0
MAP_normal = 1
MAP_random = 2
MAP_top = 3

DIS_euclid = 0
DIS_euclidUV = 1
DIS_jumpUV = 2
DIS_normalUV = 3
DIS_UVnormal = 4

# length of a ray along a normal-vector.
# This is used for 1pam.map3dPointToUV() and
# pam.map3dPointTo3d() to map points along the normal between two layers
ray_fac = 0.3

INTERPOLATION_QUALITY = 10
