# Supplementary material for: Parametric Anatomical Modeling: a method for modeling the anatomical layout of neurons and their projections
Source: Front Neuroanat. 2014 Sep 15;8:91. doi: 10.3389/fnana.2014.00091 (PMC4164034; doi:10.3389/fnana.2014.00091)
Supplement: Supplementary file 1 [file DataSheet1.ZIP › pam/testing/sk.py]

"""Testing Module"""

import logging

import bpy

logger = logging.getLogger(__package__)


class PAMTestOperator(bpy.types.Operator):
    """Test Operator"""

    bl_idname = "pam.test_operator"
    bl_label = "Test operator"
    bl_description = "Test operator"
    bl_options = {'UNDO'}

    @classmethod
    def poll(cls, context):
        return True

    def execute(self, context):
        active_obj = context.active_object
        return {'FINISHED'}


class PAMTestPanel(bpy.types.Panel):
    """Test Panel"""

    bl_space_type = "VIEW_3D"
    bl_region_type = "TOOLS"
    bl_context = "objectmode"
    bl_label = "Test"
    bl_category = "PAM"
    bl_options = {'DEFAULT_CLOSED'}

    def draw(self, context):
        layout = self.layout
        col = layout.column()
        col.operator(
            "pam.visualize_cursor"
        )
