# Supplementary material for: Parametric Anatomical Modeling: a method for modeling the anatomical layout of neurons and their projections
Source: Front Neuroanat. 2014 Sep 15;8:91. doi: 10.3389/fnana.2014.00091 (PMC4164034; doi:10.3389/fnana.2014.00091)
Supplement: Supplementary file 1 [file DataSheet1.ZIP › pam/tools/colorscheme.py]

schemes = {
    'classic': [
        (255, 237, 237),
        (255, 224, 224),
        (255, 209, 209),
        (255, 193, 193),
        (255, 176, 176),
        (255, 159, 159),
        (255, 142, 142),
        (255, 126, 126),
        (255, 110, 110),
        (255, 94, 94),
        (255, 81, 81),
        (255, 67, 67),
        (255, 56, 56),
        (255, 46, 46),
        (255, 37, 37),
        (255, 29, 29),
        (255, 23, 23),
        (255, 18, 18),
        (255, 14, 14),
        (255, 11, 11),
        (255, 8, 8),
        (255, 6, 6),
        (255, 5, 5),
        (255, 3, 3),
        (255, 2, 2),
        (255, 2, 2),
        (255, 1, 1),
        (255, 1, 1),
        (255, 0, 0),
        (255, 0, 0),
        (255, 0, 0),
        (255, 0, 0),
        (255, 0, 0),
        (255, 0, 0),
        (255, 0, 0),
        (255, 0, 0),
        (255, 1, 0),
        (255, 4, 0),
        (255, 6, 0),
        (255, 10, 0),
        (255, 14, 0),
        (255, 18, 0),
        (255, 22, 0),
        (255, 26, 0),
        (255, 31, 0),
        (255, 36, 0),
        (255, 41, 0),
        (255, 45, 0),
        (255, 51, 0),
        (255, 57, 0),
        (255, 62, 0),
        (255, 68, 0),
        (255, 74, 0),
        (255, 81, 0),
        (255, 86, 0),
        (255, 93, 0),
        (255, 99, 0),
        (255, 105, 0),
        (255, 111, 0),
        (255, 118, 0),
        (255, 124, 0),
        (255, 131, 0),
        (255, 137, 0),
        (255, 144, 0),
        (255, 150, 0),
        (255, 156, 0),
        (255, 163, 0),
        (255, 169, 0),
        (255, 175, 0),
        (255, 181, 0),
        (255, 187, 0),
        (255, 192, 0),
        (255, 198, 0),
        (255, 203, 0),
        (255, 208, 0),
        (255, 213, 0),
        (255, 218, 0),
        (255, 222, 0),
        (255, 227, 0),
        (255, 232, 0),
        (255, 235, 0),
        (255, 238, 0),
        (255, 242, 0),
        (255, 245, 0),
        (255, 247, 0),
        (255, 250, 0),
        (255, 251, 0),
        (253, 252, 0),
        (250, 252, 1),
        (248, 252, 2),
        (244, 252, 2),
        (241, 252, 3),
        (237, 252, 3),
        (233, 252, 3),
        (229, 252, 4),
        (225, 252, 4),
        (220, 252, 5),
        (216, 252, 5),
        (211, 252, 6),
        (206, 252, 7),
        (201, 252, 7),
        (197, 252, 8),
        (191, 251, 8),
        (185, 249, 9),
        (180, 247, 9),
        (174, 246, 10),
        (169, 244, 11),
        (164, 242, 11),
        (158, 240, 12),
        (151, 238, 13),
        (146, 236, 14),
        (140, 233, 14),
        (134, 231, 15),
        (128, 228, 16),
        (122, 226, 17),
        (116, 223, 18),
        (110, 221, 19),
        (105, 218, 20),
        (99, 216, 21),
        (93, 214, 22),
        (88, 211, 23),
        (82, 209, 24),
        (76, 207, 25),
        (71, 204, 26),
        (66, 202, 28),
        (60, 200, 30),
        (55, 198, 31),
        (50, 196, 33),
        (45, 194, 34),
        (40, 191, 35),
        (36, 190, 37),
        (31, 188, 39),
        (27, 187, 40),
        (23, 185, 43),
        (19, 184, 44),
        (15, 183, 46),
        (12, 182, 48),
        (9, 181, 51),
        (6, 181, 53),
        (3, 180, 55),
        (1, 180, 57),
        (0, 180, 60),
        (0, 180, 62),
        (0, 180, 65),
        (0, 181, 68),
        (0, 182, 70),
        (0, 182, 74),
        (0, 183, 77),
        (0, 184, 80),
        (0, 184, 84),
        (0, 186, 88),
        (0, 187, 92),
        (0, 188, 95),
        (0, 190, 99),
        (0, 191, 104),
        (0, 193, 108),
        (0, 194, 112),
        (0, 196, 116),
        (0, 198, 120),
        (0, 200, 125),
        (0, 201, 129),
        (0, 203, 134),
        (0, 205, 138),
        (0, 207, 143),
        (0, 209, 147),
        (0, 211, 151),
        (0, 213, 156),
        (0, 215, 160),
        (0, 216, 165),
        (0, 219, 171),
        (0, 222, 178),
        (0, 224, 184),
        (0, 227, 190),
        (0, 229, 197),
        (0, 231, 203),
        (0, 233, 209),
        (0, 234, 214),
        (0, 234, 220),
        (0, 234, 225),
        (0, 234, 230),
        (0, 234, 234),
        (0, 234, 238),
        (0, 234, 242),
        (0, 234, 246),
        (0, 234, 248),
        (0, 234, 251),
        (0, 234, 254),
        (0, 234, 255),
        (0, 232, 255),
        (0, 228, 255),
        (0, 224, 255),
        (0, 219, 255),
        (0, 214, 254),
        (0, 208, 252),
        (0, 202, 250),
        (0, 195, 247),
        (0, 188, 244),
        (0, 180, 240),
        (0, 173, 236),
        (0, 164, 232),
        (0, 156, 228),
        (0, 147, 222),
        (0, 139, 218),
        (0, 130, 213),
        (0, 122, 208),
        (0, 117, 205),
        (0, 112, 203),
        (0, 107, 199),
        (0, 99, 196),
        (0, 93, 193),
        (0, 86, 189),
        (0, 78, 184),
        (0, 71, 180),
        (0, 65, 175),
        (0, 58, 171),
        (0, 52, 167),
        (0, 46, 162),
        (0, 40, 157),
        (0, 35, 152),
        (0, 30, 147),
        (0, 26, 142),
        (0, 22, 136),
        (0, 18, 131),
        (0, 15, 126),
        (0, 12, 120),
        (0, 9, 115),
        (1, 8, 110),
        (1, 6, 106),
        (1, 5, 101),
        (2, 4, 97),
        (3, 4, 92),
        (4, 5, 89),
        (5, 5, 85),
        (6, 6, 82),
        (7, 7, 79),
        (8, 8, 77),
        (10, 10, 77),
        (12, 12, 77),
        (14, 14, 76),
        (16, 16, 74),
        (19, 19, 73),
        (21, 21, 72),
        (24, 24, 71),
        (26, 26, 69),
        (29, 29, 70),
        (32, 32, 69),
        (35, 35, 68),
        (37, 37, 67),
        (40, 40, 67),
        (42, 42, 65),
        (44, 44, 65),
        (46, 46, 64),
        (48, 48, 63),
        (49, 50, 62),
        (51, 51, 61),
        (53, 52, 61)
    ]
}
