# Supplementary material for: Parametric Anatomical Modeling: a method for modeling the anatomical layout of neurons and their projections
Source: Front Neuroanat. 2014 Sep 15;8:91. doi: 10.3389/fnana.2014.00091 (PMC4164034; doi:10.3389/fnana.2014.00091)
Supplement: Supplementary file 1 [file DataSheet1.ZIP › pam/utils/__init__.py]

from . import log
from . import profile
