# Supplementary material for: Parametric Anatomical Modeling: a method for modeling the anatomical layout of neurons and their projections
Source: Front Neuroanat. 2014 Sep 15;8:91. doi: 10.3389/fnana.2014.00091 (PMC4164034; doi:10.3389/fnana.2014.00091)
Supplement: Supplementary file 1 [file DataSheet1.ZIP › pam/utils/log.py]

"""Log Module"""

import logging

import bpy

# TODO(SK): root module solution flaky
ROOT_MODULE = "pam"


def filepath():
    """Returns root log filepath"""

    prefs = bpy.context.user_preferences.addons[ROOT_MODULE].preferences
    return "%s/%s" % (prefs.log_directory, prefs.log_filename)


def level():
    """Returns log level"""

    prefs = bpy.context.user_preferences.addons[ROOT_MODULE].preferences
    return getattr(logging, prefs.log_level)


def initialize():
    """Registering log handlers"""

    formatter = logging.Formatter(
        fmt="%(asctime)s %(levelname)-8s  %(message)s  "
        "[%(filename)s:%(lineno)s]",
        datefmt="%Y-%m-%d %H:%M:%S"
    )

    # Setting up loghandlers for stdout and file logging
    streamhandler = logging.StreamHandler()
    filehandler = logging.FileHandler(
        filename=filepath(),
        mode="a",
        encoding="utf-8"
    )

    streamhandler.setFormatter(formatter)
    filehandler.setFormatter(formatter)

    logger = logging.getLogger(ROOT_MODULE)
    logger.setLevel(level())
    logger.addHandler(streamhandler)
    logger.addHandler(filehandler)


def callback_properties_changed(self, context):
    """A Callback for addapt to changed logging properties.

    Should be called whenever a logging property (filepath, level, filename)
    is changed.
    """

    logger = logging.getLogger(ROOT_MODULE)
    logger.handlers = []
    initialize()
