# Supplementary material for: Parametric Anatomical Modeling: a method for modeling the anatomical layout of neurons and their projections
Source: Front Neuroanat. 2014 Sep 15;8:91. doi: 10.3389/fnana.2014.00091 (PMC4164034; doi:10.3389/fnana.2014.00091)
Supplement: Supplementary file 1 [file DataSheet1.ZIP › pam/utils/profile.py]

"""Profile Module"""

import logging
import timeit

logger = logging.getLogger(__package__)


def profiling(func):
    """Profiling functions in miliseconds"""
    def wrapper(*args, **kwargs):
        start_time = timeit.default_timer()
        result = func(*args, **kwargs)
        duration = (timeit.default_timer() - start_time) * 1000
        logger.debug("%s in %d ms", func.__name__, duration)
        return result
    return wrapper
