# Supplementary material for: Parametric Anatomical Modeling: a method for modeling the anatomical layout of neurons and their projections
Source: Front Neuroanat. 2014 Sep 15;8:91. doi: 10.3389/fnana.2014.00091 (PMC4164034; doi:10.3389/fnana.2014.00091)
Supplement: Supplementary file 1 [file DataSheet1.ZIP › pam2nest/nest_vis.py]

# -*- coding: utf-8 -*-
"""
Created on Mon Apr  7 12:08:03 2014

Visualized data, imported from PAM for NEST

@author: martin
"""

import numpy as np
import matplotlib.pyplot as mp
import os

def save(path, ext='svg', close=False, verbose=True):
    """Save a figure from pyplot.
 
    Parameters
    ----------
    path : string
        The path (and filename, without the extension) to save the
        figure to.
 
    ext : string (default='png')
        The file extension. This must be supported by the active
        matplotlib backend (see matplotlib.backends module).  Most
        backends support 'png', 'pdf', 'ps', 'eps', and 'svg'.
 
    close : boolean (default=True)
        Whether to close the figure after saving.  If you want to save
        the figure multiple times (e.g., to multiple formats), you
        should NOT close it in between saves or you will have to
        re-plot it.
 
    verbose : boolean (default=True)
        Whether to print information about when and where the image
        has been saved.
        
    taken from: 
        http://www.jesshamrick.com/2012/09/03/saving-figures-from-pyplot/        
 
    """
    
    # Extract the directory and filename from the given path
    directory = os.path.split(path)[0]
    filename = "%s.%s" % (os.path.split(path)[1], ext)
    if directory == '':
        directory = '.'
 
    # If the directory does not exist, create it
    if not os.path.exists(directory):
        os.makedirs(directory)
 
    # The final path to save to
    savepath = os.path.join(directory, filename)
 
    if verbose:
        print("Saving figure to '%s'..." % savepath),
 
    # Actually save the figure
    mp.savefig(savepath)
    
    # Close it
    if close:
        mp.close()
 
    if verbose:
        print("Done")


def plotDelayHistograms(m):
    
    for i, d in enumerate(m['d']):
        mp.figure()
        c = np.array(d)
        c = c.flatten()
        print(c.var())
        mp.hist(c[c>0], 20)    
        mp.title(m['neurongroups'][0][m['connections'][0][i][1]][0] + ' - ' +
                 m['neurongroups'][0][m['connections'][0][i][2]][0])
                 
                 
                 

def plotConnectionDelayHistogram(connections, m, neurons, bins):
    """ computes delay-histogram for a given connection-chain
    
    connections :    list of connections
    m           :    model-variable of the whole network
    """
    result = []
    for i in neurons:
        print(i)
        result = result + recursivelyComputeDelays(connections, m, i)
    
    mp.figure()
    mp.hist(result,bins)
    mp.title("Connection delays")        
    return result
    
    
def recursivelyComputeDelays(connections, m, neuron_number):
    """ computes recursively connectoin delays for all connections
    in the connections-list """
    result = []
    if (len(connections) == 1):
        for delay in m['d'][ connections[0][0] ][neuron_number]:
            result.append(delay)
        return result
    else:
        for i, delay in enumerate(m['d'][ connections[0][0] ][neuron_number]):
            if m['c'][ connections[0][0] ][neuron_number][i] == -1:
                continue
            
            post_neurons = recursivelyComputeDelays(
                connections[1::], 
                m, 
                m['c'][ connections[0][0] ][neuron_number][i])
            for post_neuron in post_neurons:
                result.append(delay + post_neuron)
                                
    return result
                 

def printConnections(m):
    """ Print all connection pairs in m """
    for i, c in enumerate(m['c']):
        print(m['neurongroups'][0][m['connections'][0][i][1]][0] + ' - ' +
              m['neurongroups'][0][m['connections'][0][i][2]][0])
              
def printNeuronGroups(m):
    """ Print all neurongroups """
    for ng in m['neurongroups'][0]:
        print(ng)
              
def getConnectionMatrix(m, c_index):
    """ Returns the full pre x post-neuron matrix for the connection
        with index c_index """
        
    matrix = connectivityMatrix(
        m['c'][c_index],
        m['neurongroups'][0][m['connections'][0][c_index][1]][2],
        m['neurongroups'][0][m['connections'][0][c_index][2]][2])
    return matrix
    
def connectivityMatrix(connections, pre_num, post_num):
    """ Creates a pre_num x post_num connection matrix for the given 
    connetions array, which is pre_num x synapse_numbers
    
    connections     : pre_num x synapse_numbers matrix
    pre_num         : number of pre-synaptic neurons
    post_num        : number of post-synaptic neurons
    
    Returns:

        result      : pre_num x post_num matrix
    """
    
    result = np.zeros((pre_num, post_num))
    for i, row in enumerate(connections):
        for c in row:
            result[i, c] = 1
        
    return result    
    
def permuteConnectionMatrix(matrix, perm_row, perm_col):
    """ permutates the rows and columns of a n x m connection matrix
    matrix      : n x m matrix that should be permutated
    perm_row    : permutation vector for rows
    perm_col    : permutation vector for columns
    
    Return:
    perm_matrix : permutated matrix
    """
    temp_matrix = np.array([matrix[index] for index in perm_row])
    temp_matrix = temp_matrix.transpose()
    perm_matrix = np.array([temp_matrix[index] for index in perm_col])
    perm_matrix = perm_matrix.transpose()
    
    return perm_matrix
