# Supplementary material for: Parametric Anatomical Modeling: a method for modeling the anatomical layout of neurons and their projections
Source: Front Neuroanat. 2014 Sep 15;8:91. doi: 10.3389/fnana.2014.00091 (PMC4164034; doi:10.3389/fnana.2014.00091)
Supplement: Supplementary file 1 [file DataSheet1.ZIP › Readme.txt]

PAM

PAM module for Blender. To use these modules, copy the folder to 2.X/scripts/addons of your Blender directory and activate the add-on via File - User Preferences - Add ons (search for Parameteric Anatomical Modeling)


pam2nest

Python modules to import CSV-exports of PAM into NEST


hippocampus_pam

Model of the hippocampus created with PAM in Blender

hippocampus_nest

Import and test-script of the hippocampus-model
